# Supplementary material for: Differential Expression, Tissue-Specific Distribution, and Posttranslational Controls of Phosphoenolpyruvate Carboxylase
Source: Plants (Basel). 2021 Sep 13;10(9):1887. doi: 10.3390/plants10091887 (PMC8468890; doi:10.3390/plants10091887)
Supplement: Supplementary file 1 [file plants-10-01887-s001.zip]

Archive with 1 entries (1 files):
- plants-1341917-SI-.pdf
